# Supplementary material for: Role of Serum Inflammatory Biomarkers in Risk Stratification of Hospitalized Children with Macrolide-Non-Responsive Mycoplasma pneumoniae Pneumonia
Source: Children (Basel). 2026 Feb 24;13(3):313. doi: 10.3390/children13030313 (PMC13024770; doi:10.3390/children13030313)
Supplement: Supplementary file 1 [file children-13-00313-s001.zip]

Archive with 1 entries (1 files):
- children-4092624-supplementary.pdf
